# Supplementary material for: Study on bearing capacity of Mortise-tenon and joint-flange concrete assembled foundation of transmission line under combined load
Source: PLoS One. 2025 Aug 1;20(8):e0327965. doi: 10.1371/journal.pone.0327965 (PMC12316259; doi:10.1371/journal.pone.0327965)
Supplement: S1 Data — (XLSX) [file pone.0327965.s001.xlsx]

## Sheet: Sheet1
MTJF assembled foundation			Cast-in-Place foundation			Experiment foundation
Displacement	Load		Displacement	Load		Displacement	Load
mm	kN		mm	kN		mm	kN
0	0		0	0	0	0	0
0.14226	2.99914		0.15539	2.05301		0.27	15
0.16853	5.78021		0.1948	4.03129		0.69	30
0.20793	10.8836		0.22107	6.43963		1.58	45
0.2342	14.2954		0.22107	9.10601		2.8	60
0.28675	16.8758		0.35242	12.0018		3.88	75
0.32615	19.7429		0.4181	15.4422		8.47	90
0.4181	22.7246		0.57573	19.2555		34.24	105
0.49691	25.9071		0.83844	23.4414		55.35	120
0.62827	29.2042		1.81046	28.0574
0.75962	32.7594		3.64943	32.8167
0.91725	36.2859		4.79222	37.8054
1.11428	39.8984		6.49983	42.9662
1.29818	43.6829		7.7477	48.2129
1.61343	47.3528		12.4108	52.7429
1.863	51.1373		19.0705	53.1443
2.17826	54.8645		26.8598	53.5743
2.54605	58.563		35.5293	53.9184
2.94011	62.1756		44.8555	54.3484
3.43926	65.8167		54.9172	54.6925
3.88587	69.2859
4.76595	72.583
7.47186	75.8228
12.5028	78.9479
19.9768	81.8437
29.7234	84.5101
42.2284	87.1191
51.0029	88.3806
