# Supplementary material for: Study on bearing capacity of Mortise-tenon and joint-flange concrete assembled foundation of transmission line under combined load
Source: PLoS One. 2025 Aug 1;20(8):e0327965. doi: 10.1371/journal.pone.0327965 (PMC12316259; doi:10.1371/journal.pone.0327965)
Supplement: S2 Data — (XLSX) [file pone.0327965.s002.xlsx]

## Sheet: Sheet1
MTJF assembled foundation			Cast-in-Place foundation			Experiment foundation
Displacement	Load		Displacement	Load		Displacement	Load
mm	kN		mm	kN		mm	kN
0	0		0	0		0	0
0.22641	34.9804		0.17232	21.6311		0.1145	20
0.22641	64.4496		0.17232	49.3372		0.2071	40
0.24444	81.577		0.24444	90.8963		0.22641	60
0.29853	96.6894		0.24444	144.797		0.24	80
0.33459	114.069		0.2805	210.536		0.27	100
0.31656	133.967		0.60504	283.831		0.32	120
0.38868	154.117		1.03777	362.164		0.33	140
0.4608	174.77		5.14863	397.175		0.37	160
0.60504	197.943		11.4051	402.968		0.45	180
0.67717	222.122		19.3744	408.257		0.59	200
0.74929	246.806		30.2826	414.302		0.67	220
0.94762	271.742		46.2573	419.843		0.74	240
1.10989	297.685		51.5581	421.354		0.81	260
1.29019	323.376					0.92	280
1.47049	349.319					1.09	300
1.68685	375.765					1.28	320
1.90321	401.96					1.36	340
2.15563	427.651					1.46	360
2.39003	452.335					1.59	380
2.75063	478.026					1.89	400
3.21941	501.45					2.14	420
8.21375	524.875					2.26	440
16.9403	545.276					2.37	460
28.6238	566.434					2.69	480
44.0576	585.324					3.15	500
50.5485	591.369					3.62	520
						3.89	540
						4.62	560
						8.11	580
						16.5	600
						26.54	620
						46.62	640
						54.42	660
